# Supplementary material for: Analysis of age and gender associated N-glycoproteome in human whole saliva
Source: Clin Proteomics. 2014 Jun 5;11(1):25. doi: 10.1186/1559-0275-11-25 (PMC4070402; doi:10.1186/1559-0275-11-25)
Supplement: Additional file 2: Table S1 — N-linked glycoproteins/glycopeptides and glycosylation sites identified from human whole saliva obtained from male and female patients of different ages. [file 1559-0275-11-25-S2.xlsx]

## Sheet: Sheet1
Table S1. N-linked glycoproteins/glycopeptides and glycosylation sites identified from human whole saliva of different ages and genders.
NO.	Accession	Glycoprotein Name	Identified Glycopeptidea	Maleb			Female			Knownc
				Child	Young adult	Elderly	Child	Young adult	Elderly
1	IPI00004573	Polymeric immunoglobulin receptor	R.AN#LTNFPEN#GTFVVNIAQLSQDDSGR.Y	Z, D	Z,D	Z,D	Z, D	Z,D	Z,D	Y
			R.GLSFDVSLEVSQGPGLLN#DTK.V	D	Z	Z	Z, D	Z	Z,D	Y
			R.LSLLEEPGN#GTFTVILNQLTSR.D	Z, D	Z,D	Z,D	Z, D	Z,D	Z,D	Y
			K.QIGLYPVLVIDSSGYVNPN#YTGR.I	Z, D	Z,D	Z,D	Z, D	Z,D	Z,D	Y
			K.VPGN#VTAVLGETLK.V	Z, D	Z,D	Z,D	Z	Z,D	Z	Y
			K.WN#NTGCQALPSQDEGPSK.A	Z, D	Z	Z	Z, D	Z,D	Z,D	Y
2	IPI00011229	Cathepsin D	K.GSLSYLN#VTR.K	Z	Z	Z	Z, D	Z	Z	Y
3	IPI00012503	Isoform Sap-mu-0 of Proactivator polypeptide	K.N#STKQEILAALEK.G		D		D			Y
			R.TN#STFVQALVEHVK.E	Z, D	Z	Z,D	Z, D	Z,D	Z,D	Y
4	IPI00025476	Pancreatic alpha-amylase	K.INGN#CTGIK.I	Z, D	Z	Z,D	Z	Z	Z	P
			NVVDGQPFTNWYDN#GSNQVAFGR.G		Z	Z			Z	Y
5	IPI00021891	Isoform Gamma-B of Fibrinogen gamma chain	K.DLQSLEDILHQVEN#K.T	D	D	Z	D	D	Z,D	Y
6	IPI00022463	Serotransferrin	K.CGLVPVLAENYN#K.S	Z	Z	Z,D	Z	Z	Z	Y
			R.QQQHLFGSN#VTDCSGNFCLFR.S			Z			Z	Y
7	IPI00022488	Hemopexin	K.ALPQPQN#VTSLLGCTH.	Z	Z	Z,D	Z, D	Z,D	Z,D	Y
			R.CSDGWSFDATTLDDN#GTMLFFK.G			Z	Z	Z	Z	Y
			R.SWPAVGN#CSSALR.W	Z	Z	Z	Z, D	Z	Z	Y
8	IPI00022974	Prolactin inducible protein	K.TFYWDFYTN#R.T	Z, D	Z,D	Z,D	Z, D	Z,D	Z,D	Y
9	IPI00023673	Galectin-3-binding protein	AAIPSALDTN#SSK	Z	Z		Z, D	Z	Z	Y
			R.ALGFEN#ATQALGR.A	Z, D	Z,D	Z,D	Z, D	Z,D	Z,D	Y
			K.EPGSN#VTMSVDAECVPMVR.D	Z, D		Z	Z, D	Z,D	Z,D	Y
			K.GLN#LTEDTYKPR.I				D	D		Y
			R.TVIRPFYLTN#SSGVD.	Z, D	Z,D	Z,D	Z, D	Z,D	Z,D	Y
			R.YKGLN#LTEDTYKPR.I	Z	Z	Z	Z	Z	Z	Y
10	IPI00025023	Lactoperoxidase	K.ASLTN#VTDPSLDLTSLSLEVGCGAPAPVVR.C		Z	Z	Z, D	Z	Z,D	P
			K.IVGYLNEEGVLDQN#R.S	Z, D	Z,D	Z,D	Z, D	Z,D	Z,D	Y
			K.KPSPCEFIN#TTAR.V	Z, D	Z	Z	Z, D	Z,D	Z,D	Y
			R.LRN#LSSPLGLMAVNQEVSDHGLPYLPYDSK.K	Z						P
11	IPI00025753	Desmoglein-1	K.TGEIN#ITSIVDR.E	Z, D	Z,D	Z	Z	Z	Z	Y
12	IPI00025846	Isoform 2A of Desmocollin-2	K.NGIYN#ITVLASDQGGR.T	Z	Z	Z	Z	Z	Z	Y
13	IPI00031121	Carboxypeptidase E precursor	R.DLQGNPIAN#ATISVEGIDHDVTSAK.D		Z					P
			K.GN#ETIVNLIHSTR.I	Z, D	Z,D	Z	Z, D	Z,D	Z	P
14	IPI00032292	Metalloproteinase inhibitor 1	K.FVGTPEVN#QTTLYQR.Y	Z, D	Z,D	Z	Z, D	Z,D	Z,D	Y
15	IPI00060143	Protein FAM3D	R.GLNIALVN#GTTGAVLGQK.A	Z, D	Z,D	Z	Z, D	Z	Z	Y
16	IPI00099110	Isoform 1 of Deleted in malignant brain tumors 1 protein	R.CSGN#ESYLWSCPHK.G				Z		Z	P
			R.LVNLN#SSYGLCAGR.V	Z, D	Z	Z,D	Z, D	Z,D	Z,D	Y
			K.QADN#DTIDYSNFLTAAVSGGIIK.R	Z, D	Z,D	Z	Z, D	Z	Z,D	Y
17	IPI00166729	Zinc-alpha-2-glycoprotein	K.DIVEYYN#DSN#GSHVLQGR.F	Z, D	Z,D	Z,D	Z, D	Z,D	Z,D	Y
			R.FGCEIENN#R.S	D	Z,D	Z,D	Z, D	Z	Z,D	Y
18	IPI00178926	Immunoglobulin J chain	R.EN#ISDPTSPLR.T	Z, D	Z	Z,D	Z, D	Z	Z	Y
			R.IIVPLNNREN#ISDPTSPLR.T		Z,D	Z	Z, D	Z	Z,D	Y
19	IPI00217778	Isoform 2 of Phospholipid transfer protein	K.EGHFYYN#ISEVK.V		Z					Y
			R.GKEGHFYYN#ISEVK.V	Z	Z	Z	Z	Z	Z	Y
			R.IYSN#HSALESLALIPLQAPLK.T	Z	Z		Z	Z		Y
20	IPI00242956	IgGFc-binding protein	GLCVLSVGAN#LTTFDGAR				Z	Z		N
			LLISSLSESPASVSILSQADN#TSK	Z	Z		Z	Z		Y
			R.NPNNDQVFPN#GTLAPSIPIWGGSWR.A				Z, D	Z		N
			VITVQVAN#FTLR	D	Z,D	Z	Z, D	Z	Z,D	Y
			VVTVAALGTN#ISIHK	Z						Y
			R.YLPVN#SSLLTSDCSER.C	Z, D	Z	Z	Z, D	Z	Z	N
			K.VTVRPGESVMVN#ISAK.A	Z	Z		Z	Z		Y
21	IPI00291262	Isoform 1 of Clusterin	R.LAN#LTQGEDQYYLR.V	Z	Z,D	Z,D	Z, D	Z	Z,D	Y
			K.MLN#TSSLLEQLNEQFNWVSR.L		Z	Z	Z	Z	Z	Y
22	IPI00296655	Bactericidal/permeability-increasing protein-like 2	R.LGATPVAMLHTNN#ATLR.L	Z, D	Z,D	Z	Z, D	Z,D	Z	Y
			R.LLAAAN#FTFK.V	Z, D	Z,D	Z,D	Z, D	Z,D	Z,D	Y
			R.SDDNLLN#TSALGR.L	Z, D	Z,D	Z,D	Z, D	Z,D	Z,D	Y
23	IPI00299547	Neutrophil gelatinase-associated lipocalin	K.EDKSYN#VTSVLFR.K			Z			Z	Y
			K.SYN#VTSVLFR.K	Z, D	Z	Z,D	Z, D	Z,D	Z,D	Y
24	IPI00299729	Transcobalamin-1	K.ADEGSLKN#ISIYTK.S	Z	Z	Z	Z, D	Z,D	Z	Y
			K.MN#DTIFGFTMEER.S	D	D		D		D	Y
25	IPI00333140	Delta and Notch-like epidermal growth factor-related receptor	R.LVSFEVPQN#TSVK.I	Z	Z	Z	Z	Z	Z	Y
26	IPI00385264	- Ig mu heavy chain disease protein	K.STGKPTLYN#VSLVMSDTAGTCY.	Z	Z	Z	Z	Z	Z	N
27	IPI00423461	Putative uncharacterized protein DKFZp686C02220 (Fragment)	K.HYTN#SSQDVTVPCR.V	Z	Z	Z	Z, D	Z,D	Z	N
			R.LSLHRPALEDLLLGSEAN#LTCTLTGLR.D	Z	Z	Z	Z		Z	N
			R.MAGKPTHIN#VSVVMAEADGTCY.	Z		Z	Z	Z	Z	N
			K.TPLTAN#ITK.S	Z, D	Z	Z,D	Z, D	Z,D	Z	N
28	IPI00641737	Haptoglobin	K.MVSHHN#LTTGATLINEQWLLTTAK.N			Z			Z	Y
			K.NLFLN#HSEN#ATAK.D	Z	Z	Z,D	Z, D	Z,D	Z	Y
			K.VVLHPN#YSQVDIGLIK.L	Z	Z,D	Z,D	Z, D	Z,D	Z,D	Y
29	IPI00441498	Folate receptor alpha	K.GWN#WTSGFNK.C	D	Z,D	Z,D	Z, D	Z,D	Z,D	Y
30	IPI00847635	Alpha-1-antichymotrypsin	K.FN#LTETSEAEIHQSFQHLLR.T						Z	Y
			R.TLN#QSSDELQLSMGNAMFVK.E		Z					Y
			K.YTGN#ASALFILPDQDK.M	Z	Z	Z	Z	Z		Y
31	IPI00553177	Isoform 1 of Alpha-1-antitrypsin	K.ADTHDEILEGLNFN#LTEIPEAQIHEGFQELLR.T		Z					Y
			K.YLGN#ATAIFFLPDEGK.L	Z, D	Z,D	Z	Z, D	Z,D	Z,D	Y
32	IPI00642017	Putative uncharacterized protein DKFZp686C02218 (Fragment)	R.LAGKPTHVN#VSVVMAEVDGTCY.	Z	Z,D	Z	Z	Z	Z	Y
			R.LSLHRPALEDLLLGSEAN#LTCTLTGLR.D	Z, D	Z,D	Z	D	D		Y
			K.TPLTAN#ITK.S	Z	Z,D	Z		Z		Y
33	IPI00855918	mucin-5B	R.AFGQFFSPGEVIYN#K.T	Z	Z	Z	Z, D	Z,D	Z	Y
			R.AFGQFFSPGEVIYN#KTDR.A		Z	Z	Z	Z	Z	Y
			K.AQGLVLEASN#GSVLINGQR.E	Z, D	Z,D	Z	Z, D	Z,D	Z	Y
			K.DIECQAESFPN#WTLAQVGQK.V	Z, D	Z	Z,D	Z, D	Z,D	Z,D	Y
			R.FGN#LSLYLDNHYCTASATAAAAR.C				D			Y
			R.GN#CTYVLMR.E	Z			Z, D	Z	Z	Y
			K.LDGPTEQCPDPLPLPAGN#CTDEEGICHR.T				D			Y
			R.QVN#ETWTLEN#CTVAR.C	Z, D	Z	Z	Z, D	Z,D	Z	Y
			K.STGCAAPMVYLDCSN#SSAGTPGAECLR.S	D			D			P
			R.VVLLDPKPVAN#VTCVNK.H	Z, D	Z	Z,D	Z, D	Z,D	Z,D	Y
			K.YAN#QTCGLCGDFNGLPAFNEFYAHNAR.L				D			P
34	IPI00012887	Cathepsin L1	K.YSVAN#DTGFVDIPK.Q		Z	Z	Z	Z	Z	Y
35	IPI00017601	Ceruloplasmin	K.EHEGAIYPDN#TTDFQR.A		Z	Z	Z	Z	Z	Y
			K.ELHHLQEQN#VSNAFLDK.G			Z				Y
			K.EN#LTAPGSDSAVFFEQGTTR.I			Z			Z	Y
36	IPI00953689	Alpha-2-HS-glycoprotein	K.AALAAFNAQNN#GSNFQLEEISR.A			Z	Z	Z		Y
			K.VCQDCPLLAPLN#DTR.V		Z	Z,D		Z,D	D	Y
37	IPI00032179	Antithrombin-III	K.LGACN#DTLQQLMEVFK.F		Z	Z	Z	Z	Z	Y
			K.SLTFN#ETYQDISELVYGAK.L		Z	Z	Z	Z	Z	Y
38	IPI00426051	Ig gamma-2 chain C region	R.EEQFN#STFR.V	0	Z	Z,D	Z	Z	Z	Y
39	IPI00298497	Fibrinogen beta chain	R.GTAGNALMDGASQLMGEN#R.T		Z	Z	Z	Z	Z,D	Y
40	IPI00022429	Alpha-1-acid glycoprotein 1	R.QDQCIYN#TTYLNVQR.E	Z		Z,D	Z, D	Z,D	Z,D	Y
			K.SVQEIQATFFYFTPN#KTEDTIFLR.E	Z				Z		Y
41	IPI00027486	Carcinoembryonic antigen-related cell adhesion molecule 5	R.TLTLFN#VTR.N	Z, D		Z	Z	Z	Z,D	N
42	IPI00298861	cDNA FLJ78441, highly similar to Human lactoferrin	R.TAGWNIPMGLLFN#QTGSCK.F	Z, D		Z,D	Z, D	Z	Z,D	Y
			R.TAGWNVPIGTLRPFLN#WTGPPEPIEAAVAR.F	D					Z,D	Y
43	IPI00896380	Ig mu chain C region	R.GLTFQQN#ASSMCVPDQDTAIR.V	Z, D		Z,D	Z, D	Z,D	Z,D	Y
44	IPI00022417	Leucine-rich alpha-2-glycoprotein	K.LPPGLLAN#FTLLR.T	Z, D	Z	Z	Z		Z	Y
45	IPI00300786	Alpha-amylase 1	R.NVVDGQPFTNWYDN#GSNQVAFGR.G	D	D	D	D		D	Y
46	IPI00011302	CD59 glycoprotein	K.TAVN#CSSDFDACLITK.A		Z	Z	D		Z	Y
47	IPI00218413	Biotinidase	K.NPVGLIGAEN#ATGETDPSHSK.F		Z	Z		Z	Z	Y
48	IPI00291866	Plasma protease C1 inhibitor	R.VLSN#NSDANLELINTWVAK.N			Z	Z	Z	Z	Y
49	IPI00031547	Desmoglein-3	K.LPAVWSITTLN#ATSALLR.A		Z	Z	Z, D			Y
			K.NTGDIN#ITAIVDREETPSFLITCR.A			Z	Z		Z	P
50	IPI00032258	Complement C4-A	R.FSDGLESN#SSTQFEVK.K			Z			Z	Y
			R.GLN#VTLSSTGR.N	Z		Z,D		Z	Z	Y
51	IPI00478003	Alpha-2-macroglobulin	K.SLGNVN#FTVSAEALESQELCGTEVPSVPEHGRK.D						Z	Y
			K.VSN#QTLSLFFTVLQDVPVR.D			Z	Z	Z	Z	Y
52	IPI00152154	Mucin-7	K.ITTLPN#VTFLPQN#ATTISSR.E	Z, D			Z, D	Z	Z	P
53	IPI00291410	BPI fold-containing family B member 1	K.DHN#ATSILQQLPLLSAMR.E	Z			Z	Z		P
			K.GDQLILNLNN#ISSDR.I	Z	Z		Z	Z		P
54	IPI00374315	UPF0762 protein C6orf58	K.IILN#QTAR.Y	Z	Z,D		Z	Z,D		Y
			R.MGMYKIILN#QTAR.Y				Z			Y
55	IPI00004310	Ly6/PLAUR domain-containing protein 3	R.EACQGTSPPVVSCYN#ASDHVYK.G			Z		Z		P
			K.GCFDGN#VTLTAAN#VTVSLPVR.G			Z			Z,D	P
56	IPI00783987	Complement C3 (Fragment)	K.TVLTPATNHMGN#VTFTIPANR.E		Z	Z			Z	Y
57	IPI00022395	Complement component C9	R.AVN#ITSENLIDDVVSLIR.G			Z	Z		Z	Y
58	IPI00297124	Isoform 1 of InterleukiN-6 receptor subunit beta	R.ETHLETN#FTLK.S		Z		Z		Z	Y
59	IPI00419215	Alpha-2-macroglobulin-like protein 1	K.LGHIN#FTISTK.I			Z	Z			N
			K.THHWN#ITAVK.L						Z	P
60	IPI00000877	Hypoxia up-regulated protein 1	R.LSALDNLLN#HSSMFLK.G			Z			Z	Y
61	IPI00007244	Isoform H17 of Myeloperoxidase	R.DFVN#CSTLPALNLASWR.E			Z				N
62	IPI00022255	Olfactomedin-4	K.KLLN#LTVR.I			Z			Z	P
			K.LN#DTTLQVLNTWYTK.Q						Z,D	P
63	IPI00022371	Histidine-rich glycoprotein	R.VIDFN#CTTSSVSSALANTK.D			Z			Z	Y
64	IPI00029260	Monocyte differentiation antigen CD14	R.CMWSSALNSLN#LSFAGLEQVPK.G					Z	Z	Y
65	IPI00305461	Inter-alpha (Globulin) inhibitor H2, isoform CRA_a	K.GAFISN#FSMTVDGK.T					Z	Z	Y
66	IPI00006114	Pigment epithelium-derived factor	K.VTQN#LTLIEESLTSEFIHDIDR.E		Z	Z				Y
67	IPI00006690	Eosinophil peroxidase	R.ALLPFDNLHDDPCLLTN#R.S		Z	Z				P
68	IPI00759659	Isoform 2 of Golgi membrane protein 1	K.AVLVNN#ITTGER.L		Z			Z		Y
69	IPI00018953	Dipeptidyl peptidase 4	K.KLDFIILN#ETK.F			Z	Z			Y
70	IPI00002818	Isoform 1 of Kallikrein-11	R.CAN#ITIIEHQK.C				Z			P
			R.TATESFPHPGFN#NSLPNK.D	Z						P
71	IPI00009030	Isoform LAMP-2A of Lysosome-associated membrane glycoprotein 2	K.WQMN#FTVR.Y						Z	Y
72	IPI00297181	Cadherin-7	R.ETNAIHN#ITVLAMESQNPSQVGR.G						Z	P
73	IPI00022246	Azurocidin	R.EAN#LTSSVTILPLPLQN#ATVEAGTR.C			Z				Y
74	IPI00027482	Corticosteroid-binding globulin	R.AQLLQGLGFN#LTER.S			Z				Y
75	IPI00027769	Neutrophil elastase	R.GIASVLQELN#VTVVTSLCR.R			Z				Y
76	IPI00032328	Isoform HMW of Kininogen-1	K.LNAENN#ATFYFK.I			Z				Y
77	IPI00180625	Isoform 2 of Protein KIAA0284	R.DFDQNMN#DSCEDALAN#KTRPR.N			Z				N
78	IPI00218192	Isoform 2 of Inter-alpha-trypsin inhibitor heavy chain H4	K.AFITN#FSMIIDGMTYPGIIK.E			Z				Y
79	IPI00552432	Basic salivary proline-rich protein 2	R.SPPGKPQGPPPQGGNQPQGPPPPPGKPQGPPPQGGNK.S			D				P
80	IPI00022810	Isoform 1 of Dipeptidyl peptidase 1	K.VTTYCN#ETMTGWVHDVLGR.N					Z		N
81	IPI00003590	Isoform 1 of Sulfhydryl oxidase 1	R.N#GSGAVFPVAGADVQTLR.E		D					Y
82	IPI00103633	Isoform 5 of WAP four-disulfide core domain protein 2	K.TGVCPELQADQN#CTQECVSDSECADNLK.C		Z					Y
83	IPI00384938	Ig gamma-1 chain C region	R.EEQYN#STYR.V		Z					Y
84	IPI00000860	Fibromodulin	R.LYLDHNN#LTR.M				Z			N
85	IPI00304554	Isoform 1 of Ly6/PLAUR domain-containing protein 5	R.MTVGN#FSVPVYIR.T	Z						P
a N#: identified N-glycosylation site;
b Z: the glycopeptides were identified by hydrazide chemistry method; D: the glycopeptides were identified by hydrophilic affinity method;
c Y: the peptides have been annotated as N-linked glycosylated peptides in the Uniprot database; P: the peptides were annotated as potential N-glycosylated peptides in the Uniprot database; N: novel N-glycopeptides identified in this study.
