# Supplementary material for: Analysis of age and gender associated N-glycoproteome in human whole saliva
Source: Clin Proteomics. 2014 Jun 5;11(1):25. doi: 10.1186/1559-0275-11-25 (PMC4070402; doi:10.1186/1559-0275-11-25)
Supplement: Additional file 4: Table S2 — Disease associated glycoproteins identified in human whole saliva. [file 1559-0275-11-25-S4.xlsx]

## Sheet: Table S2
Category	Term	Count	%	PValue	Genes	List Total	Pop Hits	Pop Total	Fold Enrichment	Bonferroni	Benjamini	FDR
GENETIC_ASSOCIATION_DB_DISEASE	Alzheimer's Disease	9	11.6883	0.00960585	IPI00478003, IPI00007244, IPI00032292, IPI00011229, IPI00953689, IPI00847635, IPI00022463, IPI00299729, IPI00029260	40	239	3028	2.85063	0.971334	0.693952	12.4532
GENETIC_ASSOCIATION_DB_DISEASE	asthma	8	10.3896	0.0120782	IPI00783987, IPI00007244, IPI00032292, IPI00152154, IPI00847635, IPI00641737, IPI00553177, IPI00029260	40	199	3028	3.04322	0.988574	0.673053	15.4168
GENETIC_ASSOCIATION_DB_DISEASE	periodontitis	6	7.79221	0.00305787	IPI00011229, IPI00297124, IPI00018953, IPI00553177, IPI00298497, IPI00029260	40	79	3028	5.74937	0.676002	0.430792	4.13201
GENETIC_ASSOCIATION_DB_DISEASE	Parkinson's disease	5	6.49351	0.0913574	IPI00478003, IPI00011229, IPI00017601, IPI00847635, IPI00029260	40	134	3028	2.82463	1	0.904667	73.2878
GENETIC_ASSOCIATION_DB_DISEASE	Alzheimer's disease; Parkinson's disease; insulin; lung function; depression; longevity	4	5.19481	6.67596e-05	IPI00783987, IPI00017601, IPI00022463, IPI00300786	40	7	3028	43.2571	0.024269	0.024269	0.091947
GENETIC_ASSOCIATION_DB_DISEASE	tuberculosis	4	5.19481	0.039102	IPI00783987, IPI00022463, IPI00553177, IPI00029260	40	59	3028	5.1322	1	0.877166	42.2815
GENETIC_ASSOCIATION_DB_DISEASE	myocardial infarction	4	5.19481	0.039102	IPI00478003, IPI00021891, IPI00298497, IPI00029260	40	59	3028	5.1322	1	0.877166	42.2815
GENETIC_ASSOCIATION_DB_DISEASE	restenosis	4	5.19481	0.0498487	IPI00032292, IPI00641737, IPI00298497, IPI00029260	40	65	3028	4.65846	1	0.904837	50.5675
GENETIC_ASSOCIATION_DB_DISEASE	preeclampsia	4	5.19481	0.0640266	IPI00007244, IPI00641737, IPI00298497, IPI00029260	40	72	3028	4.20556	1	0.846349	59.8165
GENETIC_ASSOCIATION_DB_DISEASE	cirrhosis, alcoholic	3	3.8961	0.0152714	IPI00022463, IPI00641737, IPI00553177	40	15	3028	15.14	0.996529	0.67782	19.107
GENETIC_ASSOCIATION_DB_DISEASE	myocardial infarct; atherosclerosis, coronary	3	3.8961	0.0527516	IPI00553177, IPI00298497, IPI00029260	40	29	3028	7.83103	1	0.863896	52.6083
GENETIC_ASSOCIATION_DB_DISEASE	nephropathy	3	3.8961	0.0594584	IPI00004573, IPI00641737, IPI00029260	40	31	3028	7.32581	1	0.871361	57.0283
GENETIC_ASSOCIATION_DB_DISEASE	atherosclerosis	3	3.8961	0.0774074	IPI00007244, IPI00298497, IPI00029260	40	36	3028	6.30833	1	0.879701	67.048
GENETIC_ASSOCIATION_DB_DISEASE	neural tube defects	3	3.8961	0.0928404	IPI00007244, IPI00441498, IPI00299729	40	40	3028	5.6775	1	0.893653	73.8823
GENETIC_ASSOCIATION_DB_DISEASE	fibrinogen	2	2.5974	0.0381563	IPI00021891, IPI00298497	40	3	3028	50.4667	0.999999	0.908009	41.4938
GENETIC_ASSOCIATION_DB_DISEASE	myocardial infarct; thromboembolism, venous; thrombosis, deep vein	2	2.5974	0.0381563	IPI00021891, IPI00298497	40	3	3028	50.4667	0.999999	0.908009	41.4938
GENETIC_ASSOCIATION_DB_DISEASE	Alzheimer's disease; chronic obstructive pulmonary disease/COPD	2	2.5974	0.0505569	IPI00022463, IPI00553177	40	4	3028	37.85	1	0.880125	51.0728
GENETIC_ASSOCIATION_DB_DISEASE	fibrinogen myocardial infarct	2	2.5974	0.0628017	IPI00021891, IPI00298497	40	5	3028	30.28	1	0.863175	59.0858
GENETIC_ASSOCIATION_DB_DISEASE	fibrinogen heart disease, ischemic tissue plasminogen activator level	2	2.5974	0.0628017	IPI00021891, IPI00298497	40	5	3028	30.28	1	0.863175	59.0858
